# Supplementary material for: A Cut above the Rest: Characterization of the Assembly of a Large Viral Icosahedral Capsid
Source: Viruses. 2020 Jul 5;12(7):725. doi: 10.3390/v12070725 (PMC7411985; doi:10.3390/v12070725)
Supplement: Supplementary file 1 [file viruses-12-00725-s001.zip]

Archive with 5 entries (4 files):
- Supplementary/
- Supplementary/Reilly_et_al_Supplementary_Data_Figures.pdf
- Supplementary/Supplementary_Table_S1.xlsx
- Supplementary/Supplementary_Table_S2.xlsx
- Supplementary/Supplementary_Table_S3.xlsx
