# Supplementary material for: A Cut above the Rest: Characterization of the Assembly of a Large Viral Icosahedral Capsid
Source: Viruses. 2020 Jul 5;12(7):725. doi: 10.3390/v12070725 (PMC7411985; doi:10.3390/v12070725)
Supplement: Supplementary file 1 [file viruses-12-00725-s001.zip › Supplementary/Supplementary_Table_S1.xlsx]

## Sheet: Key
Table S1. Single Nucleotide Polymorphism (SNP) report from genome sequencing of two SPN3US wild-type phage stocks and two SPN3US prohead protease amber mutants. The report was generated by a SeqMan NGen assembly (DNASTAR).
Key
Stock-TS, refers to the stock of wild-type SPN3US used for the Salmonella infections that underwent thin sectioning and Transmission Electron Microscopy
Stock-GC, refers to the stock of wild-type SPN3US used for the generation of the growth curves
Reference position, refers to the nucleotide sequence position in GenBank Accession JN641803
P not ref, is the probability that the called base at this position is not the reference base.
Q call, is the Phred-like quality score of the called genotype. It is a measure of the probability that the called genotype is correct.
A, C, G or T count, refers to the number of bases of this type called in the aligned column. A dash (-) represents the reference base.
Ins, refers to a single nucleotide insertion
Deletion, refers to the number of deleted bases in the aligned column.
A “c.” prefix, followed by coordinates taken from the ORF, denotes a change in a CDS feature.
A “g.” prefix followed by genomic coordinates denotes a change in the intronic region
A “p.” prefix, followed by coordinates taken from the protein, denotes a change in a protein feature.
	Mutation identified in an SPN3US protease mutant genome that was also identified in a genome from a wild-type stock
	Nonsense amber mutation identified in an SPN3US protease mutant genome

## Sheet: Wild-type SPN3US stocks
Stock Name	Reference Position	Type	Reference Base	Called Base	Impact	SNP %	P not ref	Q call	Depth	A Count	C Count	G Count	T Count	Deletion
Stock-TS	77962	Ins	-	T		0.8782	1	60	534	0	0	2	469	63
	87715	Ins	-	C		0.8235	1	60	527	2	434	1	0	90
	93451	Ins	-	T		0.9112	1	60	665	0	2	0	606	57
	200944	Ins	-	T		0.9354	1	60	651	0	0	0	609	42
	239933	Ins	-	T		0.9561	1	60	433	0	1	0	414	18
Stock-GC
	77962	Ins	-	T		0.9039	1	60	1000	1	0	2	904	93
	200944	Ins	-	T		0.9629	1	60	1000	1	0	0	963	36
	239933	Ins	-	T		0.958	1	60	667	0	1	0	639	27

## Sheet: SPN3US protease mutants
Mutant	Reference Position	Type	Reference Base	Called Base	Impact	SNP %	P note ref	Q call	Feature Type	Feature Name	DNA Change	Amino Acid Change	Depth	A Count	C Count	G Count	T Count	Deletion
am59	29457	SNP	G	A	Synonymous	0.996	1	60	CDS	SPN3US_0034	c.444G>A	p.Q148Q	1000	997	1	-	0	0
	46070	SNP	G	A	Non Synonymous	0.992	1	60	CDS	SPN3US_0047	c.1172G>A	p.G391D	1000	993	2	-	2	0
	59923	SNP	G	A	Non Synonymous	0.995	1	60	CDS	SPN3US_0061	c.211G>A	p.V71M	1000	995	3	-	0	0
	85238	SNP	A	G	Synonymous	0.998	1	60	CDS	SPN3US_0086	c.261A>G	p.E87E	1000	-	1	998	1	0
	114280	SNP	C	T	Synonymous	0.996	1	60	CDS	SPN3US_0135	c.222C>T	p.D74D	1000	1	-	0	997	0
	122374	SNP	C	T	Non Synonymous	0.996	1	60	CDS	SPN3US_0145	c.857C>T	p.P286L	1000	1	-	1	997	1
	147028	SNP	A	G	Non Synonymous	0.996	1	60	CDS	SPN3US_0168	c.3692T>C	p.L1231P	1000	-	1	997	0	0
	186363	SNP	C	T	Non Synonymous	0.999	1	60	CDS	SPN3US_0213	c.187C>T	p.R63C	1000	0	-	1	999	0
	210826	SNP	G	A	Non Synonymous	0.995	1	60	CDS	SPN3US_0239	c.1502C>T	p.A501V	1000	996	3	-	0	0
	221150	SNP	C	T	Nonsense	0.999	1	60	CDS	SPN3US_0245	c.343C>T	p.Q115.	1000	0	-	1	999	0
	230553	SNP	C	T	Non Synonymous	0.999	1	60	CDS	SPN3US_0258	c.395C>T	p.T132M	1000	0	-	1	999	0
	239933	Ins	-	T		0.98	1	60					205	0	1	0	201	3
am66	77962	Ins	-	T		0.93	1	60			g.77962insT		245	0	0	0	228	17
	87715	Ins	-	C		0.819	1	60			g.87715insC		249	0	204	1	1	43
	93451	Ins	-	T		0.912	1	60			g.93451insT		287	0	0	0	262	25
	135828	SNP	G	A	Non-synonymous	0.993	1	60	CDS	SPN3US_0156	c.404G>A	p.G135E	323	321	0	-	0	0
	180411	SNP	C	T	Non-synonymous	0.994	1	60	CDS	SPN3US_0204	c.395C>T	p.A132V	349	0	-	0	347	0
	200944	Ins	-	T		0.957	1	60			g.200944insT		331	0	0	0	317	14
	221528	SNP	C	T	Nonsense	0.991	1	60	CDS	SPN3US_0245	c.721C>T	p.Q241.	359	2	-	0	356	1
	223871	SNP	C	A	Non-synonymous	0.997	1	60	CDS	SPN3US_0250	c.70C>A	p.R24S	457	456	-	1	0	0
	239933	Ins	-	T		0.981	1	60			g.239933insT		111	0	0	0	109	2
