# Supplementary material for: A Cut above the Rest: Characterization of the Assembly of a Large Viral Icosahedral Capsid
Source: Viruses. 2020 Jul 5;12(7):725. doi: 10.3390/v12070725 (PMC7411985; doi:10.3390/v12070725)
Supplement: Supplementary file 1 [file viruses-12-00725-s001.zip › Supplementary/Supplementary_Table_S2.xlsx]

## Sheet: KEY
Table S2. Identification of proteins by mass spectrometry in SPN3US protease mutants grown under amber supressing and non-amber suppressing conditions
Note: proteins identified in SPN3US are in the "SPN3US_proteins" tab, proteins identified in Salmonella proteins are in the "Salmonella proteins" tab. There is an additional tab "5 slices from am59-sup0-b" for the data from where individual slices were excised from the am59-sup0-b sample (see Figure 2B)
Sample name	SPN3US WT or mutant	Salmonella strain	Purification	Phenotype if examined by TEM
WT	wild-type (WT)	TT9079 (sup0)	CsCl step gradient- published doi: 10.3389/fmicb.2017.02251	tailled
am59-supD	amb59	TT6675 (supD)	CsCl step (after 18k)	expect tailled based on bouyant density and titer equivalent to those of WT phage
am59- supF (tailled)	amb59	UB0017 (supF)	CsCl step and bouyant density gradient after differential centrifugation	tailled, WT in appearance
am59-supF (heads)	amb59	UB0017 (supF)	CsCl step and bouyant density gradient after differential centrifugation	DNA-full heads
am59-sup0-D	amb59	TT9079 (sup0)	Differential centrifugation only	cellular debris, tails and prohead-like particles observed after treatment with glutaraldehyde immediately prior to putting sample onto TEM grid (no particles were observed with no glutaraldehyde)
am59-sup0-SB	amb59	TT9079 (sup0)	Lower band from CsCl step after differential centrifugation	cellular debris, many flagella, tails and prohead-like particles
am59sup0-a	amb59	TT9079 (sup0)	CsCl step and bouyant density gradients after differential centrifugation	prohead-like particles, tails, bacterial flagella (samples had no detectable DNA)
am59sup0-b	amb59	TT9079 (sup0)	CsCl step and bouyant density gradients after differential centrifugation	prohead-like particles, tails, bacterial flagella (samples had no detectable DNA)
am66sup0	amb66	TT9079 (sup0)	CsCl step and bouyant density gradients after differential centrifugation	prohead-like particles, tails, bacterial flagella (samples had no detectable DNA)
Shading key for identified proteins
	head protein	Note- head versus tail/neck designations are from analyses of am27 which produces tailless, DNA full heads and has a knockout in gp64 (putative head tail joining role).
	tail/neck protein
	head protein known to be processed by gp245 (prohead protease)
Abbreviations
PSM, Peptide Spectrum Matches
M, Mass

## Sheet: SPN3US_proteins
							WT		am59-supD		am59-supF (tailled)		am59-supF (heads)		am59-sup0-D		am59-sup0-SB		am59-sup0-a		am59-sup0-b		am66-sup0
gp	Accession Number	Paralog family	Head/Tail	Comment (expected copies per virion)	Mass, kDa (Proc.)	Mass, kDa Unproccesed	PSM	PSM/M Proccesed	PSM	PSM/M Proccesed	PSM	PSM/M Proccesed	PSM	PSM/M Proccesed	PSM	PSM/M Unproccesed	PSM	PSM/M Unproccesed	PSM	PSM/M Unproccesed	PSM	PSM/M Unproccesed	PSM	PSM/M Unproccesed
8	SPN3US_0008		Head		30.3	30.3	32	1.05611	3	0.0990099	28	0.924092	50	1.65017	3	0.0990099	0	0	0	0	0	0	0	0
10	SPN3US_0010				20.5	20.5	0	0	0	0	0	0	0	0	3	0.146341	0	0	0	0	4	0.195122	3	0.146341
17	SPN3US_0017		Tail		15.3	15.3	13	0.849673	0	0	20	1.30719	0	0	6	0.392157	2	0.130719	8	0.522876	28	1.83007	25	1.63399
21	SPN3US_0021		Head		40.7	40.7	20	0.4914	0	0	19	0.46683	34	0.835381	8	0.19656	0	0	10	0.2457	12	0.29484	7	0.17199
22	SPN3US_0022			Scaffold candidate	67.1	67.1	0	0	27	0.402385	0	0	0	0	598	8.91207	267	3.97914	1140	16.9896	1431	21.3264	1803	26.8703
23	SPN3US_0023				59.3	59.3	0	0	0	0	0	0	0	0	5	0.084317	14	0.236088	0	0	0	0	0	0
24	SPN3US_0024				22.2	22.2	0	0	0	0	0	0	0	0	0	0	0	0	0	0	4	0.18018	5	0.225225
25	SPN3US_0025		Tail		14.6	14.6	6	0.410959	0	0	10	0.684932	0	0	0	0	0	0	5	0.342466	20	1.36986	17	1.16438
26	SPN3US_0026				24.9	24.9	0	0	0	0	0	0	0	0	0	0	0	0	0	0	2	0.0803213	2	0.0803213
28	SPN3US_0028				32	32	0	0	0	0	3	0.09375	3	0.09375	0	0	0	0	0	0	0	0	0	0
29	SPN3US_0029				24.5	24.5	0	0	0	0	0	0	0	0	5	0.204082	0	0	4	0.163265	11	0.44898	10	0.408163
33	SPN3US_0033		Tail		12.3	12.3	0	0	0	0	7	0.569106	0	0	0	0	0	0	0	0	9	0.731707	8	0.650407
37	SPN3US_0037		Tail		14.6	14.6	5	0.342466	0	0	2	0.136986	0	0	0	0	0	0	0	0	11	0.753425	12	0.821918
38	SPN3US_0038		Tail		23.2	23.2	4	0.172414	0	0	15	0.646552	15	0.646552	7	0.301724	5	0.215517	0	0	19	0.818966	30	1.2931
41	SPN3US_0041		Tail		31.8	31.8	8	0.251572	0	0	10	0.314465	12	0.377358	6	0.188679	0	0	3	0.0943396	7	0.220126	10	0.314465
42	SPN3US_0042		Head	vRNAP M	49.3	49.3	52	1.05477	4	0.0811359	49	0.993915	60	1.21704	8	0.162272	0	0	6	0.121704	21	0.425963	16	0.324544
43	SPN3US_0043				19	19	0	0	0	0	0	0	0	0	4	0.210526	0	0	0	0	3	0.157895	3	0.157895
45	SPN3US_0045		Head	Processed ASE-20	48.2	50.3	144	2.98755	35	0.726141	147	3.04979	215	4.46058	66	1.31213	6	0.119284	46	0.914513	90	1.78926	87	1.72962
46	SPN3US_0046		Head		16.2	16.2	17	1.04938	0	0	33	2.03704	35	2.16049	7	0.432099	2	0.123457	4	0.246914	10	0.617284	15	0.925926
47	SPN3US_0047		Head	Processed AVE-79	50.7	62.8	110	2.16963	22	0.433925	134	2.643	186	3.66864	39	0.621019	6	0.0955414	35	0.557325	89	1.4172	83	1.32166
48	SPN3US_0048		Tail		111	111	125	1.12613	63	0.567568	110	0.990991	15	0.135135	10	0.0900901	21	0.189189	46	0.414414	213	1.91892	182	1.63964
49	SPN3US_0049		Tail		48.1	48.1	7	0.14553	0	0	8	0.16632	0	0	0	0	0	0	2	0.04158	9	0.18711	8	0.16632
50	SPN3US_0050		Head	Processed ATE-127	25.6	39.4	56	2.1875	3	0.117188	94	3.67188	133	5.19531	19	0.482234	27	0.685279	46	1.16751	67	1.70051	73	1.85279
51	SPN3US_0051		Head		34.9	34.9	81	2.32092	16	0.458453	99	2.83668	137	3.9255	57	1.63324	17	0.487106	11	0.315186	48	1.37536	60	1.7192
52	SPN3US_0052		Head		21	21	30	1.42857	0	0	38	1.80952	41	1.95238	11	0.52381	0	0	6	0.285714	19	0.904762	15	0.714286
53	SPN3US_0053	A	Head	High abundance in WT, Processed AQE-125	31.5	45.2	662	21.0159	178	5.65079	783	24.8571	935	29.6825	451	9.97788	86	1.90265	251	5.5531	638	14.115	476	10.531
54	SPN3US_0054	A	Head	High abundance in WT, Predict Processed ARE-137	30.3	45.1	643	21.2211	116	3.82838	670	22.1122	935	30.8581	328	7.27273	116	2.57206	226	5.01109	461	10.2217	407	9.02439
55	SPN3US_0055				28	28	0	0	0	0	0	0	0	0	24	0.857143	12	0.428571	0	0	2	0.0714286	3	0.107143
58	SPN3US_0058			dihydrofolate reductase	19.9	19.9	0	0	0	0	0	0	0	0	0	0	0	0	0	0	0	0	3	0.150754
60	SPN3US_0060				21.9	21.9	0	0	0	0	0	0	0	0	3	0.136986	3	0.136986	0	0	0	0	2	0.0913242
61	SPN3US_0061		Tail	possible neck	58.3	58.3	35	0.600343	6	0.102916	29	0.497427	0	0	0	0	0	0	0	0	0	0	0	0
62	SPN3US_0062		Tail	possible neck	52	52	44	0.846154	10	0.192308	40	0.769231	2	0.0384615	0	0	0	0	0	0	0	0	0	0
64	SPN3US_0064		Tail	possible neck	48.9	48.9	20	0.408998	0	0	20	0.408998	0	0	0	0	0	0	2	0.0408998	18	0.368098	10	0.204499
70	SPN3US_0070				32.2	32.2	0	0	0	0	0	0	0	0	0	0	0	0	0	0	0	0	3	0.0931677
74	SPN3US_0074		Head		12.9	12.9	40	3.10078	4	0.310078	47	3.64341	53	4.10853	23	1.78295	7	0.542636	8	0.620155	26	2.0155	20	1.55039
75	SPN3US_0075		Head	Major capsid (1560 copies), Processed ATE-130	70.4	83.9	1592	22.6136	652	9.26136	1604	22.7841	2359	33.5085	889	10.5959	379	4.51728	1268	15.1132	2774	33.0632	2629	31.3349
81	SPN3US_0081		Head	Portal (12 copies) Processed ATE-161, expected maturation is AQE-254	72.3	100.2	93	1.28631	28	0.387275	88	1.21715	151	2.08852	6	0.0598802	31	0.309381	11	0.10978	76	0.758483	82	0.818363
82	SPN3US_0082		Tail		84.4	84.4	36	0.42654	29	0.343602	43	0.509479	0	0	5	0.0592417	8	0.0947867	7	0.0829384	39	0.462085	43	0.509479
83	SPN3US_0083	B	Head		20	20	30	1.5	0	0	22	1.1	28	1.4	3	0.15	2	0.1	8	0.4	21	1.05	14	0.7
84	SPN3US_0084		Tail		32.9	32.9	51	1.55015	7	0.212766	95	2.88754	9	0.273556	25	0.759878	20	0.607903	50	1.51976	106	3.22188	96	2.91793
86	SPN3US_0086				20.7	20.7	0	0	0	0	0	0	0	0	0	0	21	1.01449	2	0.0966184	9	0.434783	5	0.241546
87	SPN3US_0087				21.4	21.4	0	0	0	0	0	0	0	0	0	0	0	0	0	0	0	0	0	0
90	SPN3US_0090				14.6	14.6	0	0	0	0	0	0	0	0	0	0	0	0	0	0	0	0	3	0.205479
91	SPN3US_0091		Head		23.6	23.6	13	0.550847	3	0.127119	18	0.762712	0	0	0	0	0	0	5	0.211864	24	1.01695	13	0.550847
93	SPN3US_0093				10.6	10.6	0		0		0		0		2	0.188679	0	0	0		0		0
94	SPN3US_0094		Head		41.6	41.6	35	0.841346	2	0.0480769	36	0.865385	45	1.08173	13	0.3125	0	0	11	0.264423	18	0.432692	12	0.288462
95	SPN3US_0095		Tail		17.6	17.6	15	0.852273	0	0	13	0.738636	8	0.454545	5	0.284091	0	0	0	0	17	0.965909	12	0.681818
97	SPN3US_0097		Head		11.9	11.9	7	0.588235	0	0	13	1.09244	7	0.588235	0	0	0	0	0	0	0	0	5	0.420168
98	SPN3US_0098		Tail		22.4	22.4	10	0.446429	0	0	0	0	3	0.133929	3	0.133929	18	0.803571	0	0	6	0.267857	9	0.401786
100	SPN3US_0100			thymidylate kinase	23.2	23.2	0	0	0	0	0	0	0	0	0	0	0	0	0	0	3	0.12931	6	0.258621
103	SPN3US_0103				24.1	24.1	0	0	0	0	0	0	0	0	30	1.24481	24	0.995851	0	0	2	0.0829876	8	0.33195
105	SPN3US_0105			Dam	29.7	29.7	0	0	0	0	0	0	0	0	0	0	0	0	0	0	0	0	3	0.10101
109	SPN3US_0109		Head		17.7	17.7	40	2.25989	5	0.282486	44	2.48588	43	2.42938	14	0.79096	0	0	8	0.451977	18	1.01695	15	0.847458
122	SPN3US_0122				18.8	18.8	0	0	0	0	3	0.159574	0	0	0	0	0	0	0	0	3	0.159574	2	0.106383
123	SPN3US_0123		Tail		16.5	16.5	7	0.424242	0	0	11	0.666667	0	0	7	0.424242	0	0	0	0	9	0.545455	7	0.424242
124	SPN3US_0124		Tail		113.7	113.7	73	0.64204	34	0.299033	63	0.55409	8	0.0703606	3	0.0263852	5	0.0439754	21	0.184697	68	0.598065	67	0.58927
132	SPN3US_0132				16.1	16.1	0	0	0	0	0	0	0	0	0	0	0	0	0	0	0	0	0	0
138	SPN3US_0138	B	Head		29.2	29.2	35	1.19863	11	0.376712	45	1.5411	80	2.73973	12	0.410959	6	0.205479	6	0.205479	34	1.16438	32	1.09589
139	SPN3US_0139	B	Head		29.8	29.8	37	1.24161	10	0.33557	51	1.71141	62	2.08054	20	0.671141	5	0.167785	11	0.369128	36	1.20805	43	1.44295
140	SPN3US_0140	B	Head		31.4	31.4	41	1.30573	7	0.22293	37	1.17834	54	1.71975	9	0.286624	6	0.191083	9	0.286624	39	1.24204	31	0.987261
141	SPN3US_0141	B	Head	High abundance in WT	32.6	32.6	306	9.3865	75	2.30061	443	13.589	514	15.7669	72	2.20859	44	1.34969	70	2.14724	309	9.47853	183	5.6135
142	SPN3US_0142	B	Head		30.8	30.8	65	2.11039	7	0.227273	83	2.69481	144	4.67532	14	0.454545	11	0.357143	15	0.487013	64	2.07792	71	2.30519
143	SPN3US_0143	B	Head		31.9	31.9	118	3.69906	23	0.721003	155	4.85893	203	6.36364	33	1.03448	16	0.501567	13	0.407524	240	7.52351	173	5.4232
144	SPN3US_0144	B	Head		30	30	83	2.76667	9	0.3	95	3.16667	167	5.56667	24	0.8	10	0.333333	25	0.833333	55	1.83333	58	1.93333
145	SPN3US_0145	B	Head		50.8	50.8	46	0.905512	15	0.295276	38	0.748031	46	0.905512	0	0	0	0	6	0.11811	14	0.275591	12	0.23622
146	SPN3US_0146	B	Head		36.9	36.9	31	0.840108	3	0.0813008	43	1.16531	40	1.08401	3	0.0813008	0	0	11	0.298103	24	0.650407	21	0.569106
147	SPN3US_0147	B	Head		33.7	33.7	17	0.504451	0	0	19	0.563798	29	0.860534	5	0.148368	4	0.118694	5	0.148368	29	0.860534	25	0.74184
148	SPN3US_0148	B	Head		53.7	53.7	53	0.986965	20	0.372439	83	1.54562	100	1.8622	0	0	0	0	7	0.130354	27	0.502793	21	0.391061
149	SPN3US_0149	B	Head		36.2	36.2	78	2.1547	12	0.331492	93	2.56906	110	3.03867	7	0.19337	6	0.165746	20	0.552486	56	1.54696	55	1.51934
150	SPN3US_0150	B	Head		33.8	33.8	29	0.857988	0	0	33	0.976331	44	1.30178	10	0.295858	4	0.118343	14	0.414201	22	0.650888	23	0.680473
151	SPN3US_0151	B	Head		52.2	52.2	25	0.478927	6	0.114943	33	0.632184	43	0.823755	0	0	0	0	7	0.1341	11	0.210728	10	0.191571
152	SPN3US_0152	B	Head		36.8	36.8	69	1.875	9	0.244565	78	2.11957	110	2.98913	5	0.13587	0	0	24	0.652174	30	0.815217	19	0.516304
153	SPN3US_0153	B	Head		33.8	33.8	26	0.769231	0	0	30	0.887574	45	1.33136	7	0.207101	0	0	9	0.266272	26	0.769231	26	0.769231
154	SPN3US_0154	B	Head		50	50	45	0.9	3	0.06	40	0.8	59	1.18	0	0	0	0	9	0.18	16	0.32	13	0.26
155	SPN3US_0155		Head		78.3	78.3	55	0.702427	39	0.498084	59	0.753512	82	1.04725	0	0	0	0	5	0.063857	22	0.280971	25	0.319285
156	SPN3US_0156				23.6	23.6	0	0	0	0	0	0	2	0.0847458	3	0.127119	2	0.0847458	0	0	3	0.127119	7	0.29661
157	SPN3US_0157		Head		24.5	24.5	9	0.367347	0	0	0	0	0	0	14	0.571429	25	1.02041	0	0	2	0.0816327	3	0.122449
158	SPN3US_0158				19.9	19.9	0	0	0	0	2	0.100503	4	0.201005	8	0.40201	11	0.552764	0	0	4	0.201005	4	0.201005
159	SPN3US_0159				18.1	18.1	0	0	0	0	0	0	0	0	8	0.441989	13	0.718232	0	0	0	0	0	0
160	SPN3US_0160	B	Head	High abundance in WT	18.5	18.5	175	9.45946	65	3.51351	310	16.7568	345	18.6486	57	3.08108	24	1.2973	27	1.45946	153	8.27027	136	7.35135
162	SPN3US_0162				21.9	21.9	0	0	0	0	0	0	0	0	4	0.182648	3	0.136986	0	0	4	0.182648	7	0.319635
164	SPN3US_0164				35.3	35.3	0	0	0	0	0	0	0	0	2	0.0566572	4	0.113314	0	0	0	0	7	0.1983
165	SPN3US_0165				34.2	34.2	0	0	0	0	0	0	0	0	0	0	0	0	0	0	0	0	5	0.146199
167	SPN3US_0167		Tail		44.8	44.8	85	1.89732	11	0.245536	92	2.05357	7	0.15625	13	0.290179	14	0.3125	27	0.602679	109	2.43304	74	1.65179
168	SPN3US_0168	C	Tail		188.1	188.1	203	1.07921	100	0.531632	257	1.36629	13	0.0691122	59	0.313663	28	0.148857	55	0.292398	337	1.7916	295	1.56831
169	SPN3US_0169	C	Tail		149	149	210	1.4094	111	0.744966	261	1.75168	19	0.127517	56	0.375839	26	0.174497	66	0.442953	257	1.72483	222	1.48993
170	SPN3US_0170	C	Tail		135.4	135.4	135	0.997046	78	0.576071	150	1.10783	5	0.0369276	26	0.192024	20	0.14771	46	0.339734	262	1.93501	232	1.71344
171	SPN3US_0171		Tail		47.6	47.6	35	0.735294	4	0.0840336	36	0.756303	0	0	6	0.12605	2	0.0420168	23	0.483193	39	0.819328	39	0.819328
172	SPN3US_0172		Tail		7	7	6	0.857143	3	0.428571	0	0	2	0.285714	13	1.85714	0	0	0	0	0	0	0	0
173	SPN3US_0173		Tail		34.6	34.6	8	0.231214	0	0	17	0.491329	0	0	0	0	0	0	3	0.0867052	27	0.780347	26	0.751445
174	SPN3US_0174				12	12	0	0	0	0	0	0	0	0	2	0.166667	0	0	0	0	3	0.25	3	0.25
175	SPN3US_0175				47.1	47.1	0	0	0	0	0	0	0	0	0	0	0	0	0	0	4	0.0849257	21	0.44586
179	SPN3US_0179				22.4	22.4	0	0	0	0	0	0	0	0	0	0	0	0	0	0	0	0	6	0.267857
191	SPN3US_0191				17.9	17.9	0	0	0	0	0	0	0	0	0	0	0	0	0	0	5	0.27933	10	0.558659
193	SPN3US_0193		Head		19.9	19.9	15	0.753769	0	0	21	1.05528	21	1.05528	3	0.150754	0	0	0	0	8	0.40201	8	0.40201
199	SPN3US_0199				22.4	22.4	0	0	0	0	3	0.133929	4	0.178571	0	0	0	0	0	0	0	0	0	0
201	SPN3US_0201				42.7	42.7	0	0	0	0	0	0	0	0	38	0.88993	53	1.24122	0	0	0	0	0	0
202	SPN3US_0202		Tail		23.5	23.5	32	1.3617	6	0.255319	44	1.87234	4	0.170213	11	0.468085	0	0	12	0.510638	50	2.12766	59	2.51064
203	SPN3US_0203		Tail		51.9	51.9	72	1.38728	8	0.154143	68	1.31021	3	0.0578035	22	0.423892	9	0.17341	24	0.462428	67	1.29094	59	1.1368
204	SPN3US_0204				17	17	0	0	0	0	0	0	0	0	2	0.117647	3	0.176471	0	0	5	0.294118	3	0.176471
214	SPN3US_0214		Head		28.1	28.1	79	2.81139	9	0.320285	75	2.66904	116	4.12811	43	1.53025	20	0.711744	12	0.427046	42	1.49466	50	1.77936
215	SPN3US_0215				11.6	11.6		0	0	0	0	0	0	0	0	0	0	0	0	0	0	0	2	0.172414
218	SPN3US_0218		Head	vRNAP C	25.2	25.2	27	1.07143	4	0.15873	40	1.5873	43	1.70635	11	0.436508	4	0.15873	6	0.238095	31	1.23016	30	1.19048
221	SPN3US_0221				21.1	21.1		0	0	0	0	0	0	0	2	0.0947867	3	0.14218	0	0	2	0.0947867	0	0
223	SPN3US_0223		Tail		45.3	45.3	29	0.640177	0	0	27	0.596026	0	0	4	0.0883002	0	0	12	0.264901	40	0.883002	35	0.772627
225	SPN3US_0225		Head		25.1	25.1	14	0.557769	6	0.239044	51	2.03187	44	1.75299	14	0.557769	0	0	7	0.278884	20	0.796813	17	0.677291
233	SPN3US_0233				17.8	17.8		0	0	0	0	0	0	0	0	0	0	0	0	0	0	0	3	0.168539
237	SPN3US_0237	B	Head		19.9	19.9	50	2.51256	7	0.351759	49	2.46231	5	0.251256	9	0.452261	4	0.201005	3	0.150754	53	2.66332	49	2.46231
238	SPN3US_0238		Tail		82.1	82.1	46	0.560292	29	0.353228	39	0.47503	0	0	6	0.0730816	10	0.121803	6	0.0730816	39	0.47503	44	0.535932
239	SPN3US_0239		Tail		259.1	259.1	200	0.771903	98	0.378232	345	1.33153	0	0	72	0.277885	27	0.104207	18	0.0694712	251	0.968738	233	0.899267
240	SPN3US_0240		Head	vRNAP N	59.6	59.6	33	0.553691	15	0.251678	45	0.755034	87	1.45973	9	0.151007	0	0	14	0.234899	27	0.45302	23	0.385906
241	SPN3US_0241		Head	vRNAP N	159.1	159.1	189	1.18793	82	0.515399	242	1.52106	270	1.69705	46	0.289126	2	0.0125707	53	0.333124	124	0.779384	111	0.697674
242	SPN3US_0242		Head		10.5	10.5	7	0.666667	0	0	20	1.90476	18	1.71429	3	0.285714	0	0	7	0.666667	14	1.33333	7	0.666667
243	SPN3US_0243		Head		54.6	54.6	251	4.59707	99	1.81319	324	5.93407	401	7.34432	83	1.52015	26	0.47619	48	0.879121	154	2.82051	87	1.59341
244	SPN3US_0244		Head	vRNAP C	27	27	12	0.444444	0	0	8	0.296296	17	0.62963	2	0.0740741	0	0	4	0.148148	12	0.444444	14	0.518519
245	SPN3US_0245		Head	Prohead protease, Processed at AQE-203	23.4	30.7	25	1.06838	3	0.128205	26	1.11111	26	1.11111	0	0	0	0	0	0	2	0.0651466	2	0.0651466
246	SPN3US_0246		Head		23.9	23.9	22	0.920502	0	0	26	1.08787	23	0.962343	3	0.125523	0	0	4	0.167364	8	0.334728	16	0.669456
247	SPN3US_0247				11.2	11.2		0	0	0	0	0	0	0	0	0	0	0	0	0	0	0	3	0.267857
248	SPN3US_0248		Head		21	21	17	0.809524	3	0.142857	24	1.14286	22	1.04762	4	0.190476	0	0	0	0	18	0.857143	12	0.571429
251	SPN3US_0251				25.7	25.7		0	0	0	0	0	0	0	2	0.077821	3	0.116732	0	0	0	0	4	0.155642
255	SPN3US_0255		Tail	Tail tube (expect ~264 copies)	32.7	32.7	209	6.39144	40	1.22324	220	6.72783	13	0.397554	121	3.70031	73	2.23242	40	1.22324	541	16.5443	685	20.948
256	SPN3US_0256		Tail	Tail sheath (expect ~264 copies)	75.7	75.7	669	8.83752	254	3.35535	626	8.26948	71	0.937913	197	2.60238	124	1.63804	281	3.71202	743	9.81506	887	11.7173
257	SPN3US_0257		Head		34.2	34.2	97	2.83626	13	0.380117	68	1.9883	89	2.60234	64	1.87135	10	0.292398	11	0.321637	58	1.69591	50	1.46199
258	SPN3US_0258		Tail		96.4	96.4	76	0.788382	46	0.477178	85	0.881743	9	0.093361	10	0.103734	18	0.186722	27	0.280083	83	0.860996	102	1.05809
259	SPN3US_0259		Head		61	61	115	1.88525	43	0.704918	118	1.93443	0	0	34	0.557377	24	0.393443	48	0.786885	183	3	128	2.09836
262	SPN3US_0262		Head		52.7	52.7	46	0.872865	5	0.0948767	44	0.834915	77	1.4611	15	0.28463	0	0	5	0.0948767	23	0.436433	12	0.227704

## Sheet: Salmonella proteins
			am59-supD	am59-supF (tailled)	am59-supF (heads)	am59-sup0-D	am59-sup0-SB	am59/sup0-a	am59/sup0-b	am66/sup0
Accession Number	Comment	Mass, kDa	PSM	PSM	PSM	PSM	PSM	PSM	PSM	PSM
OFI26876.1	glycine betaine/L-proline ABC transporter ATP-binding protein [Salmonella enterica subsp. enterica serovar Typhimurium str. TT9079]	44	0	0	0	3	3	0	0	0
OFI26883.1	cysteine/glutathione ABC transporter permease/ATP-binding protein CydD [Salmonella enterica subsp. enterica serovar Typhimurium str. TT9079]	65	0	0	0	0	3	0	0	0
OFI27155.1	SAM-dependent methyltransferase [Salmonella enterica subsp. enterica serovar Typhimurium str. TT9079]	24	0	0	0	3	2	0	0	0
OFI27517.1	succinate dehydrogenase cytochrome b556 large subunit [Salmonella enterica subsp. enterica serovar Typhimurium str. TT9079]	15	0	0	0	0	6	0	0	0
OFI27519.1	succinate dehydrogenase flavoprotein subunit [Salmonella enterica subsp. enterica serovar Typhimurium str. TT9079]	64	7	0	0	34	56	0	4	3
OFI27522.1	succinate--CoA ligase subunit beta [Salmonella enterica subsp. enterica serovar Typhimurium str. TT9079]	41	0	0	0	3	0	0	0	0
OFI27523.1	succinate--CoA ligase subunit alpha [Salmonella enterica subsp. enterica serovar Typhimurium str. TT9079]	30	0	0	0	2	3	0	0	0
OFI27525.1	succinate dehydrogenase iron-sulfur subunit [Salmonella enterica subsp. enterica serovar Typhimurium str. TT9079]	27	2	0	0	29	30	3	6	13
OFI27537.1	nucleoside permease [Salmonella enterica subsp. enterica serovar Typhimurium str. TT9079]	43	0	0	0	6	4	0	0	0
OFI27596.1	hypothetical protein BEI81_05665 [Salmonella enterica subsp. enterica serovar Typhimurium str. TT9079]	35	0	0	0	0	4	0	0	0
OFI27604.1	L-cystine transporter tcyP [Salmonella enterica subsp. enterica serovar Typhimurium str. TT9079]	49	0	0	0	4	11	0	2	0
OFI27613.1	transcriptional regulator [Salmonella enterica subsp. enterica serovar Typhimurium str. TT9079]	12	0	0	0	0	0	0	3	2
OFI27629.1	signal peptide peptidase SppA [Salmonella enterica subsp. enterica serovar Typhimurium str. TT9079]	67	0	0	0	5	14	0	0	0
OFI27637.1	MltA-interacting protein MipA [Salmonella enterica subsp. enterica serovar Typhimurium str. TT9079]	28	4	0	0	5	8	0	0	0
OFI27668.1	hypothetical protein BEI81_06040 [Salmonella enterica subsp. enterica serovar Typhimurium str. TT9079]	11	0	0	0	0	4	0	0	0
OFI27678.1	hypothetical protein BEI81_06100 [Salmonella enterica subsp. enterica serovar Typhimurium str. TT9079]	20	0	0	0	2	3	0	0	0
OFI27811.1	conjugal transfer protein TraT [Salmonella enterica subsp. enterica serovar Typhimurium str. TT9079]	26	0	0	0	3	11	0	0	0
OFI27845.1	peptidylprolyl isomerase SurA [Salmonella enterica subsp. enterica serovar Typhimurium str. TT9079]	47	0	0	0	3	4	0	0	0
OFI27846.1	LPS assembly protein LptD [Salmonella enterica subsp. enterica serovar Typhimurium str. TT9079]	90	25	0	0	11	59	0	0	0
OFI27847.1	molecular chaperone DjlA [Salmonella enterica subsp. enterica serovar Typhimurium str. TT9079]	31	0	0	0	0	6	2	0	3
OFI27873.1	ferrichrome porin FhuA [Salmonella enterica subsp. enterica serovar Typhimurium str. TT9079]	81	23	0	0	5	45	0	0	0
OFI27883.1	nitrate/nitrite transporter [Salmonella enterica subsp. enterica serovar Typhimurium str. TT9079]	50	0	0	0	0	0	0	0	3
OFI27895.1	lipoprotein localization factor LolB [Salmonella enterica subsp. enterica serovar Typhimurium str. TT9079]	24	2	0	0	4	4	0	0	0
OFI27902.1	ribose-phosphate pyrophosphokinase [Salmonella enterica subsp. enterica serovar Typhimurium str. TT9079]	34	0	0	0	4	2	0	0	0
OFI27984.1	serine-type D-Ala-D-Ala carboxypeptidase [Salmonella enterica subsp. enterica serovar Typhimurium str. TT9079]	44	0	0	0	3	8	0	0	0
OFI27985.1	rare lipoprotein A [Salmonella enterica subsp. enterica serovar Typhimurium str. TT9079]	39	0	0	0	0	2	0	0	0
OFI27994.1	LPS assembly lipoprotein LptE [Salmonella enterica subsp. enterica serovar Typhimurium str. TT9079]	21	0	0	0	5	9	0	0	0
OFI28023.1	PTS N-acetyl glucosamine transporter subunit IIABC [Salmonella enterica subsp. enterica serovar Typhimurium str. TT9079]	68	0	0	0	2	8	0	3	3
OFI28074.1	glucan biosynthesis glucosyltransferase H [Salmonella enterica subsp. enterica serovar Typhimurium str. TT9079]	97	0	0	0	2	4	0	0	0
OFI28097.1	hypothetical protein BEI81_20385 [Salmonella enterica subsp. enterica serovar Typhimurium str. TT9079]	27	0	0	0	0	3	0	0	0
OFI28100.1	rhamnosyltransferase, partial [Salmonella enterica subsp. enterica serovar Typhimurium str. TT9079]	25	0	0	0	0	0	0	2	4
OFI28103.1	UDP-phosphate galactose phosphotransferase [Salmonella enterica subsp. enterica serovar Typhimurium str. TT9079]	56	0	0	0	0	3	0	0	0
OFI28106.1	LPS O-antigen chain length determinant protein WzzB [Salmonella enterica subsp. enterica serovar Typhimurium str. TT9079]	36	0	0	0	7	10	0	2	0
OFI28109.1	1-(5-phosphoribosyl)-5-[(5-phosphoribosylamino)methylideneamino]imidazole-4-carboxamide isomerase [Salmonella enterica subsp. enterica serovar Typhimurium str. TT9079]	26	0	2	2	0	0	0	0	0
OFI28166.1	30S ribosomal protein S16 [Salmonella enterica subsp. enterica serovar Typhimurium str. TT9079]	9	0	0	0	0	3	0	0	0
OFI28169.1	50S ribosomal protein L19 [Salmonella enterica subsp. enterica serovar Typhimurium str. TT9079]	13	0	0	0	2	3	0	0	0
OFI28177.1	membrane biogenesis protein [Salmonella enterica subsp. enterica serovar Typhimurium str. TT9079]	28	2	0	0	6	11	0	0	0
OFI28185.1	30S ribosomal protein S10 [Salmonella enterica subsp. enterica serovar Typhimurium str. TT9079]	12	0	0	0	3	2	0	3	2
OFI28186.1	50S ribosomal protein L3 [Salmonella enterica subsp. enterica serovar Typhimurium str. TT9079]	22	0	0	0	6	10	0	2	5
OFI28187.1	50S ribosomal protein L4 [Salmonella enterica subsp. enterica serovar Typhimurium str. TT9079]	22	3	0	0	7	9	0	2	5
OFI28189.1	50S ribosomal protein L2 [Salmonella enterica subsp. enterica serovar Typhimurium str. TT9079]	30	0	0	0	4	17	0	0	3
OFI28190.1	30S ribosomal protein S19 [Salmonella enterica subsp. enterica serovar Typhimurium str. TT9079]	10	0	0	0	0	2	0	0	0
OFI28191.1	50S ribosomal protein L22 [Salmonella enterica subsp. enterica serovar Typhimurium str. TT9079]	12	0	0	0	5	10	0	0	0
OFI28192.1	30S ribosomal protein S3 [Salmonella enterica subsp. enterica serovar Typhimurium str. TT9079]	26	0	0	0	7	17	0	0	0
OFI28193.1	50S ribosomal protein L16 [Salmonella enterica subsp. enterica serovar Typhimurium str. TT9079]	15	0	0	0	4	5	0	0	0
OFI28196.1	50S ribosomal protein L14 [Salmonella enterica subsp. enterica serovar Typhimurium str. TT9079]	14	0	0	0	2	3	0	0	0
OFI28197.1	50S ribosomal protein L24 [Salmonella enterica subsp. enterica serovar Typhimurium str. TT9079]	11	0	0	0	3	7	0	0	0
OFI28198.1	50S ribosomal protein L5 [Salmonella enterica subsp. enterica serovar Typhimurium str. TT9079]	20	2	0	0	7	12	0	8	7
OFI28200.1	30S ribosomal protein S8 [Salmonella enterica subsp. enterica serovar Typhimurium str. TT9079]	14	0	0	0	0	3	0	0	0
OFI28201.1	50S ribosomal protein L6 [Salmonella enterica subsp. enterica serovar Typhimurium str. TT9079]	19	0	0	0	12	11	0	5	4
OFI28202.1	50S ribosomal protein L18 [Salmonella enterica subsp. enterica serovar Typhimurium str. TT9079]	13	0	0	0	2	3	0	0	2
OFI28203.1	30S ribosomal protein S5 [Salmonella enterica subsp. enterica serovar Typhimurium str. TT9079]	18	0	0	0	6	13	0	0	0
OFI28205.1	50S ribosomal protein L15 [Salmonella enterica subsp. enterica serovar Typhimurium str. TT9079]	15	0	0	0	0	4	0	0	2
OFI28206.1	preprotein translocase subunit SecY [Salmonella enterica subsp. enterica serovar Typhimurium str. TT9079]	49	0	0	0	0	8	2	8	14
OFI28208.1	30S ribosomal protein S13 [Salmonella enterica subsp. enterica serovar Typhimurium str. TT9079]	13	0	0	0	4	7	0	0	0
OFI28209.1	30S ribosomal protein S11 [Salmonella enterica subsp. enterica serovar Typhimurium str. TT9079]	14	0	0	0	0	4	0	0	0
OFI28210.1	30S ribosomal protein S4 [Salmonella enterica subsp. enterica serovar Typhimurium str. TT9079]	23	2	0	0	7	14	0	0	0
OFI28212.1	50S ribosomal protein L17 [Salmonella enterica subsp. enterica serovar Typhimurium str. TT9079]	14	0	0	0	2	2	0	0	0
OFI28227.1	shikimate dehydrogenase [Salmonella enterica subsp. enterica serovar Typhimurium str. TT9079]	29	0	0	0	0	0	0	0	4
OFI28228.1	maltose/maltodextrin transporter ATP-binding protein [Salmonella enterica subsp. enterica serovar Typhimurium str. TT9079]	41	0	0	0	5	10	0	12	8
OFI28229.1	maltoporin [Salmonella enterica subsp. enterica serovar Typhimurium str. TT9079]	51	3	0	0	49	229	0	0	0
OFI28230.1	maltose regulon protein MalM [Salmonella enterica subsp. enterica serovar Typhimurium str. TT9079]	32	0	0	0	4	6	0	0	0
OFI28233.1	glycerol-3-phosphate 1-O-acyltransferase [Salmonella enterica subsp. enterica serovar Typhimurium str. TT9079]	91	0	0	0	4	8	0	0	2
OFI28319.1	ribonucleoside-diphosphate reductase subunit alpha [Salmonella enterica subsp. enterica serovar Typhimurium str. TT9079]	86	0	0	0	0	2	0	0	0
OFI28326.1	phosphotransferase RcsD [Salmonella enterica subsp. enterica serovar Typhimurium str. TT9079]	100	0	0	0	2	3	0	0	0
OFI28330.1	TonB-dependent vitamin B12 receptor [Salmonella enterica subsp. enterica serovar Typhimurium str. TT9079]	69	0	0	0	7	29	0	0	0
OFI28341.1	hypothetical protein BEI81_04830 [Salmonella enterica subsp. enterica serovar Typhimurium str. TT9079]	66	0	0	0	0	2	0	0	0
OFI28372.1	aquaporin [Salmonella enterica subsp. enterica serovar Typhimurium str. TT9079]	30	0	0	0	0	10	0	0	0
OFI28393.1	CDP-diacylglycerol diphosphatase [Salmonella enterica subsp. enterica serovar Typhimurium str. TT9079]	28	0	0	0	4	7	0	2	2
OFI28399.1	two-component system sensor histidine kinase CpxA [Salmonella enterica subsp. enterica serovar Typhimurium str. TT9079]	52	0	0	0	0	2	0	0	0
OFI28402.1	superoxide dismutase [Salmonella enterica subsp. enterica serovar Typhimurium str. TT9079]	23	0	3	0	2	0	0	0	0
OFI28421.1	aminoglycoside/multidrug transporter permease [Salmonella enterica subsp. enterica serovar Typhimurium str. TT9079]	114	17	0	0	10	61	0	0	0
OFI28422.1	efflux transporter periplasmic adaptor subunit [Salmonella enterica subsp. enterica serovar Typhimurium str. TT9079]	42	0	0	0	15	27	3	0	0
OFI28424.1	hypothetical protein BEI81_19070 [Salmonella enterica subsp. enterica serovar Typhimurium str. TT9079]	127	0	0	0	2	3	0	0	0
OFI28434.1	adenylate kinase [Salmonella enterica subsp. enterica serovar Typhimurium str. TT9079]	23	0	4	6	0	0	0	0	0
OFI28503.1	flagellin [Salmonella enterica subsp. enterica serovar Typhimurium str. TT9079]	52	54	0	0	279	302	193	296	254
OFI28512.1	flagellar M-ring protein FliF [Salmonella enterica subsp. enterica serovar Typhimurium str. TT9079]	61	0	0	0	2	7	2	0	0
OFI28513.1	flagellar motor switch protein FliG [Salmonella enterica subsp. enterica serovar Typhimurium str. TT9079]	37	0	0	0	7	6	0	9	6
OFI28518.1	flagellar basal body-associated protein FliL [Salmonella enterica subsp. enterica serovar Typhimurium str. TT9079]	17	0	0	0	7	8	0	0	0
OFI28539.1	S26 family signal peptidase [Salmonella enterica subsp. enterica serovar Typhimurium str. TT9079]	36	0	0	0	5	13	3	2	3
OFI28564.1	preprotein translocase subunit SecE [Salmonella enterica subsp. enterica serovar Typhimurium str. TT9079]	14	0	0	0	2	2	0	0	0
OFI28566.1	50S ribosomal protein L11 [Salmonella enterica subsp. enterica serovar Typhimurium str. TT9079]	15	0	0	0	3	3	0	5	4
OFI28567.1	50S ribosomal protein L1 [Salmonella enterica subsp. enterica serovar Typhimurium str. TT9079]	25	0	0	0	16	6	0	3	3
OFI28568.1	50S ribosomal protein L10 [Salmonella enterica subsp. enterica serovar Typhimurium str. TT9079]	18	0	0	0	3	5	0	6	6
OFI28569.1	50S ribosomal protein L7/L12 [Salmonella enterica subsp. enterica serovar Typhimurium str. TT9079]	12	0	0	0	2	0	0	2	3
OFI28570.1	DNA-directed RNA polymerase subunit beta [Salmonella enterica subsp. enterica serovar Typhimurium str. TT9079]	151	0	0	0	5	2	0	0	0
OFI28571.1	DNA-directed RNA polymerase subunit beta' [Salmonella enterica subsp. enterica serovar Typhimurium str. TT9079]	155	0	0	0	11	2	0	0	0
OFI28616.1	membrane protein insertase YidC [Salmonella enterica subsp. enterica serovar Typhimurium str. TT9079]	62	0	0	0	9	25	7	8	3
OFI28646.1	dTDP-4-dehydrorhamnose 3,5-epimerase [Salmonella enterica subsp. enterica serovar Typhimurium str. TT9079]	21	0	2	0	0	0	0	0	0
OFI28662.1	protease SohB [Salmonella enterica subsp. enterica serovar Typhimurium str. TT9079]	39	0	0	0	0	2	0	4	8
OFI28689.1	carbon starvation protein A [Salmonella enterica subsp. enterica serovar Typhimurium str. TT9079]	77	0	0	0	0	0	0	0	0
OFI28690.1	methyl-accepting chemotaxis protein II [Salmonella enterica subsp. enterica serovar Typhimurium str. TT9079]	60	5	0	0	25	93	4	2	2
OFI28798.1	hypothetical protein BEI81_17755 [Salmonella enterica subsp. enterica serovar Typhimurium str. TT9079]	24	0	6	5	0	0	0	0	0
OFI28822.1	phosphatidylserine decarboxylase [Salmonella enterica subsp. enterica serovar Typhimurium str. TT9079]	36	0	0	0	16	11	0	4	3
OFI28823.1	miniconductance mechanosensitive channel MscM [Salmonella enterica subsp. enterica serovar Typhimurium str. TT9079]	123	0	0	0	0	3	0	0	0
OFI28827.1	fumarate reductase (quinol) flavoprotein subunit [Salmonella enterica subsp. enterica serovar Typhimurium str. TT9079]	65	0	0	0	0	0	0	5	4
OFI28828.1	fumarate reductase [Salmonella enterica subsp. enterica serovar Typhimurium str. TT9079]	27	0	0	0	0	0	0	0	4
OFI28844.1	C4-dicarboxylate transporter [Salmonella enterica subsp. enterica serovar Typhimurium str. TT9079]	46	0	0	0	0	3	0	2	2
OFI28898.1	EscC/YscC/HrcC family type III secretion system outer membrane ring protein [Salmonella enterica subsp. enterica serovar Typhimurium str. TT9079]	62	0	0	0	0	3	0	0	0
OFI28973.1	translation elongation factor G [Salmonella enterica subsp. enterica serovar Typhimurium str. TT9079]	78	2	7	20	4	10	0	0	0
OFI28974.1	30S ribosomal protein S7 [Salmonella enterica subsp. enterica serovar Typhimurium str. TT9079]	18	0	0	0	7	11	0	0	2
OFI28975.1	30S ribosomal protein S12 [Salmonella enterica subsp. enterica serovar Typhimurium str. TT9079]	14	0	0	0	0	2	0	0	0
OFI28980.1	FKBP-type peptidyl-prolyl cis-trans isomerase FkpA [Salmonella enterica subsp. enterica serovar Typhimurium str. TT9079]	29	0	0	0	4	5	0	0	0
OFI29007.1	flagellin [Salmonella enterica subsp. enterica serovar Typhimurium str. TT9079]	53	0	0	0	189	0	0	181	0
OFI29052.1	phosphoglycerate kinase [Salmonella enterica subsp. enterica serovar Typhimurium str. TT9079]	41	0	7	6	3	0	0	0	0
OFI29054.1	mechanosensitive ion channel protein MscS [Salmonella enterica subsp. enterica serovar Typhimurium str. TT9079]	31	0	0	0	3	4	0	3	6
OFI29076.1	outer membrane protein OmpW [Salmonella enterica subsp. enterica serovar Typhimurium str. TT9079]	23	0	0	0	5	7	0	0	0
OFI29085.1	oligopeptide ABC transporter ATP-binding protein OppF [Salmonella enterica subsp. enterica serovar Typhimurium str. TT9079]	37	0	0	0	5	0	0	0	0
OFI29086.1	oligopeptide ABC transporter ATP-binding protein OppD [Salmonella enterica subsp. enterica serovar Typhimurium str. TT9079]	37	0	0	0	3	0	0	0	0
OFI29088.1	oligopeptide transporter permease [Salmonella enterica subsp. enterica serovar Typhimurium str. TT9079]	33	0	0	0	0	4	0	0	0
OFI29103.1	nitrate reductase subunit alpha [Salmonella enterica subsp. enterica serovar Typhimurium str. TT9079]	141	0	0	0	0	2	0	2	4
OFI29159.1	acyl-CoA dehydrogenase [Salmonella enterica subsp. enterica serovar Typhimurium str. TT9079]	89	6	0	0	21	15	0	0	0
OFI29221.1	microcin B17 transporter [Salmonella enterica subsp. enterica serovar Typhimurium str. TT9079]	46	0	0	0	0	2	0	0	0
OFI29251.1	preprotein translocase subunit YajC [Salmonella enterica subsp. enterica serovar Typhimurium str. TT9079]	12	0	0	0	10	7	0	8	9
OFI29252.1	protein-export membrane protein SecD [Salmonella enterica subsp. enterica serovar Typhimurium str. TT9079]	65	0	0	0	8	26	5	0	0
OFI29253.1	protein-export membrane protein SecF [Salmonella enterica subsp. enterica serovar Typhimurium str. TT9079]	35	0	0	0	2	5	0	0	0
OFI29258.1	nucleoside-specific channel-forming protein Tsx [Salmonella enterica subsp. enterica serovar Typhimurium str. TT9079]	33	7	0	0	28	61	0	0	0
OFI29267.1	1-deoxy-D-xylulose-5-phosphate synthase [Salmonella enterica subsp. enterica serovar Typhimurium str. TT9079]	67	0	0	0	0	0	0	0	0
OFI29280.1	YajQ family cyclic di-GMP-binding protein [Salmonella enterica subsp. enterica serovar Typhimurium str. TT9079]	18	0	4	3	0	0	0	0	0
OFI29293.1	uroporphyrinogen-III C-methyltransferase [Salmonella enterica subsp. enterica serovar Typhimurium str. TT9079]	42	0	0	0	3	9	2	3	0
OFI29294.1	protoheme IX biogenesis protein HemY [Salmonella enterica subsp. enterica serovar Typhimurium str. TT9079]	45	0	0	0	2	0	3	0	0
OFI29306.1	polysaccharide chain length modulation protein [Salmonella enterica subsp. enterica serovar Typhimurium str. TT9079]	39	0	0	0	3	8	0	0	0
OFI29351.1	hypothetical protein BEI81_15910 [Salmonella enterica subsp. enterica serovar Typhimurium str. TT9079]	26	0	0	0	4	5	0	5	6
OFI29353.1	OmpA family lipoprotein [Salmonella enterica subsp. enterica serovar Typhimurium str. TT9079]	22	3	0	0	4	8	0	5	0
OFI29377.1	lipopolysaccharide ABC transporter permease LptG [Salmonella enterica subsp. enterica serovar Typhimurium str. TT9079]	40	0	0	0	2	5	0	0	0
OFI29390.1	hypothetical protein BEI81_15475 [Salmonella enterica subsp. enterica serovar Typhimurium str. TT9079]	62	0	0	0	0	2	0	0	0
OFI29410.1	50S ribosomal protein L28 [Salmonella enterica subsp. enterica serovar Typhimurium str. TT9079]	9	0	0	0	0	0	0	2	0
OFI29414.1	3-deoxy-D-manno-octulosonic acid transferase [Salmonella enterica subsp. enterica serovar Typhimurium str. TT9079]	47	0	0	0	0	0	0	0	0
OFI29422.1	hypothetical protein BEI81_15265 [Salmonella enterica subsp. enterica serovar Typhimurium str. TT9079]	18	0	0	0	5	4	0	0	0
OFI29427.1	hypothetical protein BEI81_15295 [Salmonella enterica subsp. enterica serovar Typhimurium str. TT9079]	19	0	0	0	2	3	0	0	0
OFI29440.1	peptidylprolyl isomerase [Salmonella enterica subsp. enterica serovar Typhimurium str. TT9079]	68	0	0	0	14	30	6	0	2
OFI29445.1	trigger factor [Salmonella enterica subsp. enterica serovar Typhimurium str. TT9079]	48	0	0	0	7	10	0	9	6
OFI29448.1	cytochrome o ubiquinol oxidase subunit II [Salmonella enterica subsp. enterica serovar Typhimurium str. TT9079]	35	0	0	0	26	38	10	7	8
OFI29449.1	cytochrome o ubiquinol oxidase subunit I [Salmonella enterica subsp. enterica serovar Typhimurium str. TT9079]	74	0	0	0	5	12	0	0	0
OFI29450.1	cytochrome o ubiquinol oxidase subunit III [Salmonella enterica subsp. enterica serovar Typhimurium str. TT9079]	23	0	0	0	0	3	0	0	0
OFI29455.1	hypothetical protein BEI81_15395 [Salmonella enterica subsp. enterica serovar Typhimurium str. TT9079]	21	2	0	0	5	4	0	0	0
OFI29469.1	hypothetical protein BEI81_15090 [Salmonella enterica subsp. enterica serovar Typhimurium str. TT9079]	21	0	0	0	0	0	0	4	0
OFI29509.1	phosphoporin PhoE [Salmonella enterica subsp. enterica serovar Typhimurium str. TT9079]	40	5	0	0	17	37	0	0	0
OFI29524.1	lipid ABC transporter permease/ATP-binding protein [Salmonella enterica subsp. enterica serovar Typhimurium str. TT9079]	64	0	0	0	6	11	0	0	0
OFI29527.1	30S ribosomal protein S1 [Salmonella enterica subsp. enterica serovar Typhimurium str. TT9079]	61	0	0	0	0	12	0	0	0
OFI29547.1	hypothetical protein BEI81_14720 [Salmonella enterica subsp. enterica serovar Typhimurium str. TT9079]	16	0	0	0	2	3	0	6	7
OFI29556.1	alpha-hydroxy-acid oxidizing enzyme [Salmonella enterica subsp. enterica serovar Typhimurium str. TT9079]	43	0	0	0	21	47	5	0	0
OFI29558.1	L-lactate permease [Salmonella enterica subsp. enterica serovar Typhimurium str. TT9079]	59	0	0	0	4	11	0	0	0
OFI29565.1	PTS mannitol transporter subunit IICBA [Salmonella enterica subsp. enterica serovar Typhimurium str. TT9079]	68	0	0	0	0	20	2	0	0
OFI29592.1	rod shape-determining protein MreC [Salmonella enterica subsp. enterica serovar Typhimurium str. TT9079]	38	0	0	0	0	4	0	0	0
OFI29595.1	TIGR02099 family protein [Salmonella enterica subsp. enterica serovar Typhimurium str. TT9079]	139	0	0	0	0	7	0	0	0
OFI29605.1	malate dehydrogenase [Salmonella enterica subsp. enterica serovar Typhimurium str. TT9079]	32	0	5	5	5	5	0	0	0
OFI29681.1	bifunctional 2-acylglycerophosphoethanolamine acyltransferase/acyl-ACP synthetase [Salmonella enterica subsp. enterica serovar Typhimurium str. TT9079]	81	0	0	0	0	2	0	0	0
OFI29690.1	prolipoprotein diacylglyceryl transferase [Salmonella enterica subsp. enterica serovar Typhimurium str. TT9079]	33	0	0	0	2	2	0	0	0
OFI29703.1	murein transglycosylase A [Salmonella enterica subsp. enterica serovar Typhimurium str. TT9079]	40	0	0	0	0	10	0	0	0
OFI29721.1	HAAAP family serine/threonine permease [Salmonella enterica subsp. enterica serovar Typhimurium str. TT9079]	47	0	0	0	9	20	0	3	3
OFI29766.1	lipoprotein NlpD [Salmonella enterica subsp. enterica serovar Typhimurium str. TT9079]	40	0	0	0	2	8	0	0	0
OFI29795.1	VirK protein [Salmonella enterica subsp. enterica serovar Typhimurium str. TT9079]	37	0	0	0	6	2	0	0	0
OFI29804.1	N-acetylmuramoyl-L-alanine amidase [Salmonella enterica subsp. enterica serovar Typhimurium str. TT9079]	31	0	0	0	0	6	0	0	0
OFI29807.1	sialidase [Salmonella enterica subsp. enterica serovar Typhimurium str. TT9079]	42	0	0	3	0	0	0	0	0
OFI29815.1	Ail/OmpX [Salmonella enterica subsp. enterica serovar Typhimurium str. TT9079]	18	0	0	0	4	8	0	0	0
OFI29832.1	NADH-quinone oxidoreductase subunit A [Salmonella enterica subsp. enterica serovar Typhimurium str. TT9079]	16	0	0	0	3	7	0	3	3
OFI29834.1	NADH-quinone oxidoreductase subunit C/D [Salmonella enterica subsp. enterica serovar Typhimurium str. TT9079]	69	0	0	0	6	7	0	0	0
OFI29836.1	NADH-quinone oxidoreductase subunit F [Salmonella enterica subsp. enterica serovar Typhimurium str. TT9079]	49	0	0	0	12	0	0	0	0
OFI29837.1	NADH-quinone oxidoreductase subunit G [Salmonella enterica subsp. enterica serovar Typhimurium str. TT9079]	100	0	0	0	6	0	0	0	0
OFI29839.1	NADH-quinone oxidoreductase subunit I [Salmonella enterica subsp. enterica serovar Typhimurium str. TT9079]	21	0	0	0	5	0	0	0	0
OFI29842.1	NADH-quinone oxidoreductase subunit L [Salmonella enterica subsp. enterica serovar Typhimurium str. TT9079]	66	0	0	0	0	9	0	0	0
OFI29846.1	chemotaxis protein CheV [Salmonella enterica subsp. enterica serovar Typhimurium str. TT9079]	37	0	0	0	5	0	0	0	0
OFI29878.1	NAD(P)H-flavin reductase [Salmonella enterica subsp. enterica serovar Typhimurium str. TT9079]	26	0	2	0	0	0	0	0	0
OFI29882.1	twin arginine-targeting protein translocase TatB [Salmonella enterica subsp. enterica serovar Typhimurium str. TT9079]	20	0	0	0	0	0	0	2	2
OFI29883.1	preprotein translocase subunit TatA [Salmonella enterica subsp. enterica serovar Typhimurium str. TT9079]	9	0	0	0	0	0	0	4	5
OFI29886.1	bifunctional demethylmenaquinone methyltransferase/2-methoxy-6-polyprenyl-1,4-benzoquinol methylase [Salmonella enterica subsp. enterica serovar Typhimurium str. TT9079]	28	0	0	0	4	2	0	0	0
OFI29897.1	phospholipase [Salmonella enterica subsp. enterica serovar Typhimurium str. TT9079]	33	0	0	0	4	16	0	0	0
OFI29902.1	magnesium and cobalt transport protein CorA [Salmonella enterica subsp. enterica serovar Typhimurium str. TT9079]	37	0	0	0	0	4	0	0	0
OFI29953.1	PTS glucose transporter subunit IIA [Salmonella enterica subsp. enterica serovar Typhimurium str. TT9079]	18	0	4	3	0	0	0	0	0
OFI29959.1	cell division protein ZipA [Salmonella enterica subsp. enterica serovar Typhimurium str. TT9079]	36	0	0	0	2	3	3	5	0
OFI29971.1	outer membrane protein assembly factor BamB [Salmonella enterica subsp. enterica serovar Typhimurium str. TT9079]	42	0	0	0	16	35	0	0	0
OFI29972.1	hypothetical protein BEI81_13100 [Salmonella enterica subsp. enterica serovar Typhimurium str. TT9079]	22	0	0	0	0	0	0	3	4
OFI29975.1	cytoskeleton protein rodZ [Salmonella enterica subsp. enterica serovar Typhimurium str. TT9079]	36	0	0	0	2	4	0	0	0
OFI29983.1	hypothetical protein BEI81_13155 [Salmonella enterica subsp. enterica serovar Typhimurium str. TT9079]	180	0	0	0	0	7	0	0	0
OFI30059.1	ribose ABC transporter permease [Salmonella enterica subsp. enterica serovar Typhimurium str. TT9079]	33	0	0	0	0	4	0	0	0
OFI30060.1	ribose ABC transporter ATP-binding protein RbsA [Salmonella enterica subsp. enterica serovar Typhimurium str. TT9079]	55	0	0	0	0	7	0	0	0
OFI30069.1	F0F1 ATP synthase subunit A [Salmonella enterica subsp. enterica serovar Typhimurium str. TT9079]	30	0	0	0	3	0	0	0	0
OFI30071.1	F0F1 ATP synthase subunit B [Salmonella enterica subsp. enterica serovar Typhimurium str. TT9079]	17	0	0	0	13	15	0	19	22
OFI30072.1	F0F1 ATP synthase subunit delta [Salmonella enterica subsp. enterica serovar Typhimurium str. TT9079]	19	0	0	0	3	0	0	0	0
OFI30073.1	F0F1 ATP synthase subunit alpha [Salmonella enterica subsp. enterica serovar Typhimurium str. TT9079]	55	0	0	0	23	23	0	4	2
OFI30074.1	F0F1 ATP synthase subunit gamma [Salmonella enterica subsp. enterica serovar Typhimurium str. TT9079]	32	0	0	0	20	6	0	2	2
OFI30075.1	F0F1 ATP synthase subunit beta [Salmonella enterica subsp. enterica serovar Typhimurium str. TT9079]	50	0	0	0	37	32	0	0	0
OFI30137.1	formate dehydrogenase-N subunit alpha [Salmonella enterica subsp. enterica serovar Typhimurium str. TT9079]	90	0	0	0	0	3	0	0	0
OFI30143.1	sulfate ABC transporter substrate-binding protein [Salmonella enterica subsp. enterica serovar Typhimurium str. TT9079]	21	0	0	0	0	13	0	0	0
OFI30144.1	formate dehydrogenase-N subunit alpha [Salmonella enterica subsp. enterica serovar Typhimurium str. TT9079]	90	16	0	0	12	71	0	9	11
OFI30145.1	formate dehydrogenase subunit beta [Salmonella enterica subsp. enterica serovar Typhimurium str. TT9079]	33	0	0	0	5	13	2	3	5
OFI30279.1	NAD(P) transhydrogenase subunit beta [Salmonella enterica subsp. enterica serovar Typhimurium str. TT9079]	49	0	0	0	0	11	4	4	2
OFI30280.1	NAD(P) transhydrogenase subunit alpha [Salmonella enterica subsp. enterica serovar Typhimurium str. TT9079]	54	0	0	0	4	10	0	4	0
OFI30293.1	hypothetical protein BEI81_01945 [Salmonella enterica subsp. enterica serovar Typhimurium str. TT9079]	54	0	0	0	7	20	0	0	0
OFI30311.1	hypothetical protein BEI81_02050 [Salmonella enterica subsp. enterica serovar Typhimurium str. TT9079]	16	0	0	0	15	11	0	0	2
OFI30321.1	ribonuclease T [Salmonella enterica subsp. enterica serovar Typhimurium str. TT9079]	24	0	2	0	0	0	0	0	0
OFI30372.1	murein lipoprotein [Salmonella enterica subsp. enterica serovar Typhimurium str. TT9079]	8	20	4	5	46	98	11	6	5
OFI30383.1	hypothetical protein BEI81_02450 [Salmonella enterica subsp. enterica serovar Typhimurium str. TT9079]	113	0	0	0	0	3	0	0	0
OFI30455.1	phosphoethanolamine transferase EptA [Salmonella enterica subsp. enterica serovar Typhimurium str. TT9079]	62	0	0	0	0	2	0	0	0
OFI30485.1	hypothetical protein BEI81_11585 [Salmonella enterica subsp. enterica serovar Typhimurium str. TT9079]	37	4	0	0	17	73	0	0	0
OFI30514.1	carbon starvation protein A [Salmonella enterica subsp. enterica serovar Typhimurium str. TT9079]	75	0	0	0	0	11	0	0	0
OFI30529.1	outer membrane receptor protein [Salmonella enterica subsp. enterica serovar Typhimurium str. TT9079]	83	7	0	0	0	16	0	0	0
OFI30632.1	hypothetical protein BEI81_10770 [Salmonella enterica subsp. enterica serovar Typhimurium str. TT9079]	12	0	0	0	0	3	0	2	0
OFI30642.1	flagellar motor stator protein MotA [Salmonella enterica subsp. enterica serovar Typhimurium str. TT9079]	32	0	0	0	4	6	0	0	0
OFI30643.1	flagellar motor protein MotB [Salmonella enterica subsp. enterica serovar Typhimurium str. TT9079]	34	0	0	0	0	0	0	0	0
OFI30644.1	chemotaxis protein CheA [Salmonella enterica subsp. enterica serovar Typhimurium str. TT9079]	73	0	0	0	9	41	0	0	0
OFI30645.1	chemotaxis protein CheW [Salmonella enterica subsp. enterica serovar Typhimurium str. TT9079]	18	0	0	0	3	6	0	0	0
OFI30646.1	methyl-accepting chemotaxis protein II [Salmonella enterica subsp. enterica serovar Typhimurium str. TT9079]	60	0	0	0	16	67	0	0	0
OFI30652.1	flagellar biosynthesis protein FlhA [Salmonella enterica subsp. enterica serovar Typhimurium str. TT9079]	75	0	0	0	0	3	0	0	0
OFI30675.1	acetylase [Salmonella enterica subsp. enterica serovar Typhimurium str. TT9079]	70	0	0	0	0	5	0	0	0
OFI30680.1	50S ribosomal protein L25 [Salmonella enterica subsp. enterica serovar Typhimurium str. TT9079]	11	0	0	0	3	0	0	0	0
OFI30692.1	hypothetical protein BEI81_10520 [Salmonella enterica subsp. enterica serovar Typhimurium str. TT9079]	27	0	0	0	0	0	0	2	0
OFI30701.1	PTS fructose transporter subunit IIBC [Salmonella enterica subsp. enterica serovar Typhimurium str. TT9079]	57	0	0	0	3	4	4	0	0
OFI30706.1	catecholate siderophore receptor CirA [Salmonella enterica subsp. enterica serovar Typhimurium str. TT9079]	74	3	0	0	0	14	0	0	0
OFI30729.1	HflK protein [Salmonella enterica subsp. enterica serovar Typhimurium str. TT9079]	46	0	0	0	12	17	10	4	2
OFI30730.1	HflC protein [Salmonella enterica subsp. enterica serovar Typhimurium str. TT9079]	38	2	0	0	18	30	6	10	7
OFI30759.1	50S ribosomal protein L9 [Salmonella enterica subsp. enterica serovar Typhimurium str. TT9079]	16	0	0	0	5	8	2	6	7
OFI30763.1	D-serine/D-alanine/glycine transporter [Salmonella enterica subsp. enterica serovar Typhimurium str. TT9079]	51	0	0	0	2	5	0	0	0
OFI30772.1	hypothetical protein BEI81_10355 [Salmonella enterica subsp. enterica serovar Typhimurium str. TT9079]	50	0	0	0	2	3	2	0	0
OFI30774.1	hypothetical protein BEI81_10365 [Salmonella enterica subsp. enterica serovar Typhimurium str. TT9079]	65	0	0	0	0	8	0	0	0
OFI30775.1	translocation and assembly module TamB [Salmonella enterica subsp. enterica serovar Typhimurium str. TT9079]	136	0	0	0	8	26	0	0	0
OFI30781.1	Cu+ exporting ATPase [Salmonella enterica subsp. enterica serovar Typhimurium str. TT9079]	88	0	0	0	0	7	0	0	0
OFI30784.1	paraslipin [Salmonella enterica subsp. enterica serovar Typhimurium str. TT9079]	34	0	0	0	2	12	0	0	0
OFI30788.1	oxidoreductase [Salmonella enterica subsp. enterica serovar Typhimurium str. TT9079]	28	0	0	0	0	0	0	0	0
OFI30837.1	D-methionine ABC transporter, ATP-binding protein [Salmonella enterica subsp. enterica serovar Typhimurium str. TT9079]	38	0	0	0	2	0	0	0	0
OFI30838.1	DL-methionine transporter permease subunit [Salmonella enterica subsp. enterica serovar Typhimurium str. TT9079]	23	0	0	0	3	0	0	0	0
OFI30839.1	DL-methionine transporter substrate-binding subunit [Salmonella enterica subsp. enterica serovar Typhimurium str. TT9079]	29	3	0	0	21	24	3	8	8
OFI30840.1	colanic acid biosynthesis protein RcsF [Salmonella enterica subsp. enterica serovar Typhimurium str. TT9079]	14	0	0	0	2	2	0	0	0
OFI30858.1	molecular chaperone [Salmonella enterica subsp. enterica serovar Typhimurium str. TT9079]	18	0	0	0	2	0	0	0	0
OFI30859.1	outer membrane protein assembly factor BamA [Salmonella enterica subsp. enterica serovar Typhimurium str. TT9079]	90	30	0	0	15	83	0	0	0
OFI30864.1	ribosome recycling factor [Salmonella enterica subsp. enterica serovar Typhimurium str. TT9079]	21	0	4	2	0	0	0	0	0
OFI30867.1	30S ribosomal protein S2 [Salmonella enterica subsp. enterica serovar Typhimurium str. TT9079]	27	2	0	0	11	17	2	0	2
OFI30868.1	type I methionyl aminopeptidase [Salmonella enterica subsp. enterica serovar Typhimurium str. TT9079]	29	0	2	6	0	0	0	0	0
OFI30890.1	outer membrane-stress sensor serine endopeptidase DegS [Salmonella enterica subsp. enterica serovar Typhimurium str. TT9079]	38	0	0	0	0	5	0	0	0
OFI30893.1	50S ribosomal protein L13 [Salmonella enterica subsp. enterica serovar Typhimurium str. TT9079]	16	0	0	0	2	4	0	3	2
OFI30894.1	30S ribosomal protein S9 [Salmonella enterica subsp. enterica serovar Typhimurium str. TT9079]	15	0	0	0	0	4	0	0	0
OFI30910.1	aerobic respiration two-component sensor histidine kinase ArcB [Salmonella enterica subsp. enterica serovar Typhimurium str. TT9079]	88	0	0	0	0	4	0	0	0
OFI30919.1	LPS export ABC transporter ATP-binding protein [Salmonella enterica subsp. enterica serovar Typhimurium str. TT9079]	27	0	0	0	7	7	0	0	0
OFI30920.1	lipopolysaccharide transport periplasmic protein LptA [Salmonella enterica subsp. enterica serovar Typhimurium str. TT9079]	20	0	0	0	0	3	0	0	0
OFI30927.1	outer membrane lipid asymmetry maintenance protein MlaD [Salmonella enterica subsp. enterica serovar Typhimurium str. TT9079]	20	0	0	0	4	2	0	2	2
OFI30933.1	50S ribosomal protein L21 [Salmonella enterica subsp. enterica serovar Typhimurium str. TT9079]	12	0	0	0	0	4	0	0	3
OFI30940.1	ATP-dependent metalloprotease [Salmonella enterica subsp. enterica serovar Typhimurium str. TT9079]	71	0	0	0	27	20	6	15	14
OFI30943.1	preprotein translocase subunit SecG [Salmonella enterica subsp. enterica serovar Typhimurium str. TT9079]	11	0	0	0	0	0	0	3	4
OFI30951.1	lipoprotein NlpI [Salmonella enterica subsp. enterica serovar Typhimurium str. TT9079]	34	0	0	0	0	6	0	0	0
OFI30964.1	osmotically-inducible protein OsmY [Salmonella enterica subsp. enterica serovar Typhimurium str. TT9079]	20	2	0	0	4	6	0	0	0
OFI30967.1	penicillin-binding protein [Salmonella enterica subsp. enterica serovar Typhimurium str. TT9079]	73	0	0	0	0	14	0	0	0
OFI30998.1	hypothetical protein BEI81_01440 [Salmonella enterica subsp. enterica serovar Typhimurium str. TT9079]	11	0	0	0	0	0	0	0	0
OFI31001.1	hypothetical protein BEI81_01455 [Salmonella enterica subsp. enterica serovar Typhimurium str. TT9079]	25	0	0	0	0	0	0	0	0
OFI31002.1	serine/threonine transporter SstT [Salmonella enterica subsp. enterica serovar Typhimurium str. TT9079]	43	0	0	0	0	2	0	0	0
OFI31010.1	aerotaxis receptor Aer [Salmonella enterica subsp. enterica serovar Typhimurium str. TT9079]	55	0	0	0	0	23	0	0	0
OFI31011.1	chemotaxis protein [Salmonella enterica subsp. enterica serovar Typhimurium str. TT9079]	57	0	0	0	6	32	0	0	0
OFI31022.1	hypothetical protein BEI81_01570 [Salmonella enterica subsp. enterica serovar Typhimurium str. TT9079]	23	0	0	0	4	4	0	9	7
OFI31033.1	hypothetical protein BEI81_00840 [Salmonella enterica subsp. enterica serovar Typhimurium str. TT9079]	15	0	0	0	4	2	8	8	10
OFI31038.1	polyribonucleotide nucleotidyltransferase [Salmonella enterica subsp. enterica serovar Typhimurium str. TT9079]	77	0	0	0	0	3	0	0	0
OFI31046.1	chemotaxis protein [Salmonella enterica subsp. enterica serovar Typhimurium str. TT9079]	58	0	0	0	0	19	0	0	0
OFI31076.1	ssrAB-activated protein [Salmonella enterica subsp. enterica serovar Typhimurium str. TT9079]	47	0	0	0	0	0	0	0	0
OFI31103.1	outer membrane channel protein TolC [Salmonella enterica subsp. enterica serovar Typhimurium str. TT9079]	53	11	0	0	14	34	0	0	0
OFI31130.1	tonB-system energizer ExbB [Salmonella enterica subsp. enterica serovar Typhimurium str. TT9079]	26	3	0	0	7	8	0	0	0
OFI31137.1	chemotaxis protein [Salmonella enterica subsp. enterica serovar Typhimurium str. TT9079]	59	0	0	0	7	25	0	0	0
OFI31161.1	dihydroorotate dehydrogenase (quinone) [Salmonella enterica subsp. enterica serovar Typhimurium str. TT9079]	37	0	0	0	0	4	0	0	0
OFI31167.1	paraquat-inducible protein B [Salmonella enterica subsp. enterica serovar Typhimurium str. TT9079]	61	0	0	0	0	5	0	0	0
OFI31219.1	porin OmpA [Salmonella enterica subsp. enterica serovar Typhimurium str. TT9079]	38	31	3	0	93	242	12	9	7
OFI31298.1	hypothetical protein BEI81_07935 [Salmonella enterica subsp. enterica serovar Typhimurium str. TT9079]	95	3	0	0	0	11	0	0	0
OFI31302.1	C-terminal processing peptidase [Salmonella enterica subsp. enterica serovar Typhimurium str. TT9079]	77	0	0	0	0	4	0	0	0
OFI31303.1	zinc metalloprotease HtpX [Salmonella enterica subsp. enterica serovar Typhimurium str. TT9079]	32	0	0	0	0	0	0	5	3
OFI31314.1	PTS mannose transporter subunit IID [Salmonella enterica subsp. enterica serovar Typhimurium str. TT9079]	31	0	0	0	7	8	0	0	0
OFI31336.1	disulfide bond formation protein B [Salmonella enterica subsp. enterica serovar Typhimurium str. TT9079]	20	0	0	0	0	3	0	0	0
OFI31376.1	phospholipid-binding lipoprotein MlaA [Salmonella enterica subsp. enterica serovar Typhimurium str. TT9079]	28	0	0	0	3	5	0	0	0
OFI31377.1	long-chain fatty acid transporter [Salmonella enterica subsp. enterica serovar Typhimurium str. TT9079]	47	5	0	0	27	43	0	0	0
OFI31390.1	beta-ketoacyl-[acyl-carrier-protein] synthase I [Salmonella enterica subsp. enterica serovar Typhimurium str. TT9079]	42	0	0	2	0	0	0	0	0
OFI31426.1	PTS ascorbate transporter subunit IIC [Salmonella enterica subsp. enterica serovar Typhimurium str. TT9079]	49	0	0	0	3	0	2	0	0
OFI31478.1	preprotein translocase subunit SecA [Salmonella enterica subsp. enterica serovar Typhimurium str. TT9079]	102	2	0	0	4	23	0	2	7
OFI31495.1	pyruvate dehydrogenase (acetyl-transferring), homodimeric type [Salmonella enterica subsp. enterica serovar Typhimurium str. TT9079]	100	0	0	0	3	0	0	0	0
OFI31496.1	pyruvate dehydrogenase complex dihydrolipoyllysine-residue acetyltransferase [Salmonella enterica subsp. enterica serovar Typhimurium str. TT9079]	66	0	0	0	2	0	0	0	0
OFI31501.1	bifunctional aconitate hydratase 2/2-methylisocitrate dehydratase [Salmonella enterica subsp. enterica serovar Typhimurium str. TT9079]	94	0	3	2	0	2	0	0	0
OFI31512.1	glucose dehydrogenase [Salmonella enterica subsp. enterica serovar Typhimurium str. TT9079]	86	0	0	0	0	7	0	0	0
OFI31515.1	multidrug ABC transporter ATP-binding protein [Salmonella enterica subsp. enterica serovar Typhimurium str. TT9079]	35	0	0	0	3	0	0	0	0
OFI31530.1	phosphoporin PhoE [Salmonella enterica subsp. enterica serovar Typhimurium str. TT9079]	40	30	0	0	159	489	10	3	3
OFI31587.1	acyl-CoA thioesterase [Salmonella enterica subsp. enterica serovar Typhimurium str. TT9079]	46	0	0	0	8	11	3	0	0
OFI31628.1	glutamine ABC transporter ATP-binding protein [Salmonella enterica subsp. enterica serovar Typhimurium str. TT9079]	27	0	0	0	0	6	0	0	0
OFI31633.1	outer membrane protein OmpX [Salmonella enterica subsp. enterica serovar Typhimurium str. TT9079]	18	13	0	0	47	45	0	3	2
OFI31703.1	porin OmpC [Salmonella enterica subsp. enterica serovar Typhimurium str. TT9079]	41	36	0	0	121	264	6	2	0
OFI31797.1	maltose ABC transporter substrate-binding protein MalE [Salmonella enterica subsp. enterica serovar Typhimurium str. TT9079]	43	0	0	0	7	0	0	0	0
OFI31798.1	maltose transporter [Salmonella enterica subsp. enterica serovar Typhimurium str. TT9079]	57	0	0	0	4	11	0	0	0
OFI31832.1	cytochrome d terminal oxidase subunit 1 [Salmonella enterica subsp. enterica serovar Typhimurium str. TT9079]	58	0	0	0	0	13	5	5	4
OFI31838.1	protein TolQ [Salmonella enterica subsp. enterica serovar Typhimurium str. TT9079]	25	0	0	0	2	0	0	0	0
OFI31840.1	cell envelope integrity protein TolA [Salmonella enterica subsp. enterica serovar Typhimurium str. TT9079]	42	0	0	0	0	2	0	0	0
OFI31841.1	peptidoglycan-associated lipoprotein [Salmonella enterica subsp. enterica serovar Typhimurium str. TT9079]	19	2	0	0	9	22	0	3	3
OFI31843.1	Tol-Pal system beta propeller repeat protein TolB [Salmonella enterica subsp. enterica serovar Typhimurium str. TT9079]	46	0	0	0	0	2	0	0	0
OFI31845.1	multidrug export protein EmrA [Salmonella enterica subsp. enterica serovar Typhimurium str. TT9079]	43	0	0	0	2	3	0	0	0
OFI31875.1	NADP-dependent isocitrate dehydrogenase [Salmonella enterica subsp. enterica serovar Typhimurium str. TT9079]	46	0	4	4	0	0	0	0	0
OFI31885.1	putrescine/spermidine ABC transporter ATP-binding protein [Salmonella enterica subsp. enterica serovar Typhimurium str. TT9079]	43	0	0	0	2	2	0	0	0
OFI31892.1	lipoprotein transporter subunit LolE [Salmonella enterica subsp. enterica serovar Typhimurium str. TT9079]	45	0	0	0	0	2	0	0	0
OFI31893.1	lipoprotein releasing system, ATP-binding protein [Salmonella enterica subsp. enterica serovar Typhimurium str. TT9079]	25	0	0	0	5	3	0	0	0
OFI31900.1	NADH dehydrogenase [Salmonella enterica subsp. enterica serovar Typhimurium str. TT9079]	47	0	0	0	3	0	0	4	2
OFI31907.1	PTS glucose transporter subunit IIBC [Salmonella enterica subsp. enterica serovar Typhimurium str. TT9079]	50	0	0	0	9	17	0	0	0
OFI31926.1	ribonuclease E [Salmonella enterica subsp. enterica serovar Typhimurium str. TT9079]	119	0	0	0	5	0	0	0	2
OFI31927.1	flagellar hook-filament junction protein FlgL [Salmonella enterica subsp. enterica serovar Typhimurium str. TT9079]	34	0	0	0	0	3	0	0	0
OFI31930.1	flagellar biosynthesis protein FlgA [Salmonella enterica subsp. enterica serovar Typhimurium str. TT9079]	38	0	0	0	0	5	0	2	4
OFI31931.1	flagellar basal body L-ring protein [Salmonella enterica subsp. enterica serovar Typhimurium str. TT9079]	25	0	0	0	3	6	0	0	0
OFI31934.1	flagellar hook protein FlgE [Salmonella enterica subsp. enterica serovar Typhimurium str. TT9079]	42	0	0	0	7	10	8	10	4
OFI31946.1	hypothetical protein BEI81_06525 [Salmonella enterica subsp. enterica serovar Typhimurium str. TT9079]	21	0	0	0	0	0	0	2	0
OFI31949.1	DNA-binding response regulator [Salmonella enterica subsp. enterica serovar Typhimurium str. TT9079]	26	0	2	0	0	0	0	0	0
OFI31975.1	cellulose synthase regulator BcsB [Salmonella enterica subsp. enterica serovar Typhimurium str. TT9079]	84	6	0	0	0	26	0	0	0
OFI31978.1	C4-dicarboxylate transporter DctA [Salmonella enterica subsp. enterica serovar Typhimurium str. TT9079]	45	0	0	0	2	0	0	0	0
OFI32002.1	phosphate transporter PitA [Salmonella enterica subsp. enterica serovar Typhimurium str. TT9079]	53	0	0	0	0	4	0	0	0
OFI32010.1	hypothetical protein BEI81_00320 [Salmonella enterica subsp. enterica serovar Typhimurium str. TT9079]	20	0	0	0	5	6	0	12	4
OFI32011.1	methyl-accepting chemotaxis protein II [Salmonella enterica subsp. enterica serovar Typhimurium str. TT9079]	59	0	0	0	0	22	0	0	0
OFI32012.1	zinc/cadmium/mercury/lead-transporting ATPase [Salmonella enterica subsp. enterica serovar Typhimurium str. TT9079]	77	0	0	0	0	10	0	0	0
OFI32018.1	cell division ATP-binding protein FtsE [Salmonella enterica subsp. enterica serovar Typhimurium str. TT9079]	24	0	0	0	0	0	0	5	8
OFI32019.1	cell division protein FtsX [Salmonella enterica subsp. enterica serovar Typhimurium str. TT9079]	39	0	0	0	4	4	0	0	3
OFI32061.1	glycerol-3-phosphate dehydrogenase [Salmonella enterica subsp. enterica serovar Typhimurium str. TT9079]	57	0	0	0	2	3	0	0	0
OFI32080.1	ferrous iron transport protein B [Salmonella enterica subsp. enterica serovar Typhimurium str. TT9079]	84	0	0	0	0	2	0	0	0
OFI32086.1	phosphoenolpyruvate carboxykinase (ATP) [Salmonella enterica subsp. enterica serovar Typhimurium str. TT9079]	60	0	2	6	0	2	0	0	0
OFI32090.1	Intracellular growth attenuator protein igaA [Salmonella enterica subsp. enterica serovar Typhimurium str. TT9079]	79	0	0	0	0	3	0	0	0
OFI32092.1	carboxypeptidase/penicillin-binding protein 1A [Salmonella enterica subsp. enterica serovar Typhimurium str. TT9079]	94	0	0	0	0	21	0	0	2
OFI32100.1	cell division protein DamX [Salmonella enterica subsp. enterica serovar Typhimurium str. TT9079]	45	3	0	0	0	9	0	0	0

## Sheet: 5 Slices from am59-sup0-b
					B1 (Bottom)	B2	B3	B4	B5 (Top)	Sum (all five slices)
gp	Accession Number	Comment (expected copies per virion)	Mass, kDa (Proc.)	Mass, kDa Unproccesed	PSM	PSM	PSM	PSM	PSM	PSM	Peak Slice
75	SPN3US_0075	Major capsid (1560 copies) Processed ATE-130	70.4	83.9	159	90	209	635	1332	2425	B5 (Top)
22	SPN3US_0022	Scaffold candidate	67.1	67.1	73	91	796	288	147	1395	B3
256	SPN3US_0256	Tail sheath (expect ~264 copies)	75.7	75.7	26	29	200	468	7	730	B4
53	SPN3US_0053	Head - E proteins Processed AQE-125	31.5	45.2	464	13	5	4	0	486	B1 (Bottom)
54	SPN3US_0054	Head- E protein. Predict Processed AQE-124	31.9	45.1	85	207	7	3	0	302	B2
259	SPN3US_0259	Head	61	61	48	96	0	0	0	144	B2
243	SPN3US_0243	Head	54.6	54.6	73	4	0	0	0	77	B1 (Bottom)
47	SPN3US_0047	Head Processed AVE-79	50.7	62.8	29	44	0	0	0	73	B2
82	SPN3US_0082		84.4	84.4	2	2	3	24	32	63	B5 (Top)
238	SPN3US_0238		82.1	82.1	3	0	2	18	17	40	B4
258	SPN3US_0258		96.4	96.4	5	2	14	12	5	38	B3
240	SPN3US_0240	Head vRNAP N	59.6	59.6	8	21	0	0	0	29	B2
148	SPN3US_0148	Head	53.7	53.7	27	0	0	0	0	27	B1 (Bottom)
169	SPN3US_0169		149	149	10	6	2	5	2	25	B1 (Bottom)
48	SPN3US_0048		111	111	5	2	0	7	10	24	B5 (Top)
170	SPN3US_0170		135.4	135.4	4	2	5	4	3	18	B3
151	SPN3US_0151	Head	52.2	52.2	16	0	0	0	0	16	B1 (Bottom)
155	SPN3US_0155	Head	78.3	78.3	0	0	0	4	8	12	B5 (Top)
140	SPN3US_0140	Head	31.4	31.4	3	7	0	0	0	10	B2
84	SPN3US_0084		32.9	32.9	6	3	0	0	0	9	B1 (Bottom)
143	SPN3US_0143	Head	31.9	31.9	3	4	0	0	0	7	B2
167	SPN3US_0167		44.8	44.8	5	0	0	0	0	5	B1 (Bottom)
61	SPN3US_0061	possible neck	58.3	58.3	2	2	0	0	0	4	B1 (Bottom)
73	SPN3US_0073		58.6	58.6	0	3	0	0	0	3	B2
168	SPN3US_0168		188.1	188.1	0	0	0	0	2	2	B5 (Top)
8	SPN3US_0008	Head	30.3	30.3	0	0	0	0	0		-
10	SPN3US_0010		20.5	20.5	0	0	0	0	0		-
17	SPN3US_0017		15.3	15.3	0	0	0	0	0		-
21	SPN3US_0021	Head	40.7	40.7	0	0	0	0	0		-
24	SPN3US_0024		22.2	22.2	0	0	0	0	0		-
25	SPN3US_0025		14.6	14.6	0	0	0	0	0		-
26	SPN3US_0026		24.9	24.9	0	0	0	0	0		-
29	SPN3US_0029		24.5	24.5	0	0	0	0	0		-
33	SPN3US_0033	check detected in am27 sup+ or WT lower peptide # stringency	12.3	12.3	0	0	0	0	0		-
37	SPN3US_0037		14.6	14.6	0	0	0	0	0		-
38	SPN3US_0038		23.2	23.2	0	0	0	0	0		-
41	SPN3US_0041		31.8	31.8	0	0	0	0	0		-
42	SPN3US_0042	Head vRNAP M	49.3	49.3	0	0	0	0	0		-
43	SPN3US_0043		19	19	0	0	0	0	0		-
45	SPN3US_0045	Head - Processed ASE-20	48.2	50.3	0	0	0	0	0		-
46	SPN3US_0046	Head	16.2	16.2	0	0	0	0	0		-
49	SPN3US_0049		48.1	48.1	0	0	0	0	0		-
50	SPN3US_0050	Head Processed ATE-127	25.6	39.4	0	0	0	0	0		-
51	SPN3US_0051	Head	34.9	34.9	0	0	0	0	0		-
52	SPN3US_0052	Head	21	21	0	0	0	0	0		-
55	SPN3US_0055		28	28	0	0	0	0	0		-
58	SPN3US_0058	dihydrofolate reductase	19.9	19.9	0	0	0	0	0		-
60	SPN3US_0060		21.9	21.9	0	0	0	0	0		-
62	SPN3US_0062	possible neck	52	52	0	0	0	0	0		-
64	SPN3US_0064	possible neck	48.9	48.9	0	0	0	0	0		-
70	SPN3US_0070		32.2	32.2	0	0	0	0	0		-
74	SPN3US_0074	Head	12.9	12.9	0	0	0	0	0		-
81	SPN3US_0081	Head Portal (12 copies) Processed ATE-161, expected maturation is AQE-254	72.3	100.2	0	0	0	0	0		-
83	SPN3US_0083	Head	20	20	0	0	0	0	0		-
86	SPN3US_0086		20.7	20.7	0	0	0	0	0		-
87	SPN3US_0087		21.4	21.4	0	0	0	0	0		-
90	SPN3US_0090		14.6	14.6	0	0	0	0	0		-
91	SPN3US_0091	Head	23.6	23.6	0	0	0	0	0		-
94	SPN3US_0094	Head, could be proc AME-60	41.6	41.6	0	0	0	0	0		-
95	SPN3US_0095		17.6	17.6	0	0	0	0	0		-
97	SPN3US_0097	Head	11.9	11.9	0	0	0	0	0		-
98	SPN3US_0098		22.4	22.4	0	0	0	0	0		-
100	SPN3US_0100	thymidylate kinase	23.2	23.2	0	0	0	0	0		-
103	SPN3US_0103		24.1	24.1	0	0	0	0	0		-
105	SPN3US_0105	Dam	29.7	29.7	0	0	0	0	0		-
109	SPN3US_0109	Head	17.7	17.7	0	0	0	0	0		-
122	SPN3US_0122		18.8	18.8	0	0	0	0	0		-
123	SPN3US_0123		16.5	16.5	0	0	0	0	0		-
124	SPN3US_0124		113.7	113.7	0	0	0	0	0		-
132	SPN3US_0132	strong coils prediciton	16.1	16.1	0	0	0	0	0		-
138	SPN3US_0138	Head	29.2	29.2	0	0	0	0	0		-
139	SPN3US_0139	Head	29.8	29.8	0	0	0	0	0		-
141	SPN3US_0141	Head high abundance, ?antler	32.6	32.6	0	0	0	0	0		-
142	SPN3US_0142	Head	30.8	30.8	0	0	0	0	0		-
144	SPN3US_0144	Head	30	30	0	0	0	0	0		-
145	SPN3US_0145	Head	50.8	50.8	0	0	0	0	0		-
146	SPN3US_0146	Head	36.9	36.9	0	0	0	0	0		-
147	SPN3US_0147	Head	33.7	33.7	0	0	0	0	0		-
149	SPN3US_0149	Head	36.2	36.2	0	0	0	0	0		-
150	SPN3US_0150	Head	33.8	33.8	0	0	0	0	0		-
152	SPN3US_0152	Head	36.8	36.8	0	0	0	0	0		-
153	SPN3US_0153	Head	33.8	33.8	0	0	0	0	0		-
154	SPN3US_0154	Head	50	50	0	0	0	0	0		-
156	SPN3US_0156		23.6	23.6	0	0	0	0	0		-
157	SPN3US_0157	Head	24.5	24.5	0	0	0	0	0		-
158	SPN3US_0158		19.9	19.9	0	0	0	0	0		-
160	SPN3US_0160	Head, antler	18.5	18.5	0	0	0	0	0		-
162	SPN3US_0162		21.9	21.9	0	0	0	0	0		-
164	SPN3US_0164		35.3	35.3	0	0	0	0	0		-
165	SPN3US_0165		34.2	34.2	0	0	0	0	0		-
171	SPN3US_0171		47.6	47.6	0	0	0	0	0		-
172	SPN3US_0172	nb. Unusually high abundance in cell	7	7	0	0	0	0	0		-
173	SPN3US_0173		34.6	34.6	0	0	0	0	0		-
174	SPN3US_0174		12	12	0	0	0	0	0		-
175	SPN3US_0175		47.1	47.1	0	0	0	0	0		-
179	SPN3US_0179		22.4	22.4	0	0	0	0	0		-
191	SPN3US_0191		17.9	17.9	0	0	0	0	0		-
193	SPN3US_0193	Head	19.9	19.9	0	0	0	0	0		-
202	SPN3US_0202		23.5	23.5	0	0	0	0	0		-
203	SPN3US_0203		51.9	51.9	0	0	0	0	0		-
204	SPN3US_0204		17	17	0	0	0	0	0		-
214	SPN3US_0214	Head	28.1	28.1	0	0	0	0	0		-
215	SPN3US_0215		11.6	11.6	0	0	0	0	0		-
218	SPN3US_0218	Head vRNAP C	25.2	25.2	0	0	0	0	0		-
221	SPN3US_0221		21.1	21.1	0	0	0	0	0		-
223	SPN3US_0223		45.3	45.3	0	0	0	0	0		-
225	SPN3US_0225	Head	25.1	25.1	0	0	0	0	0		-
233	SPN3US_0233		17.8	17.8	0	0	0	0	0		-
237	SPN3US_0237	Head	19.9	19.9	0	0	0	0	0		-
239	SPN3US_0239		259.1	259.1	0	0	0	0	0		-
241	SPN3US_0241	Head vRNAP N	159.1	159.1	0	0	0	0	0		-
242	SPN3US_0242	Head	10.5	10.5	0	0	0	0	0		-
244	SPN3US_0244	Head vRNAP C	27	27	0	0	0	0	0		-
245	SPN3US_0245	Head ProHead protease, Processed at AQE-203	23.4	30.7	0	0	0	0	0		-
246	SPN3US_0246	Head	23.9	23.9	0	0	0	0	0		-
247	SPN3US_0247		11.2	11.2	0	0	0	0	0		-
248	SPN3US_0248	Head	21	21	0	0	0	0	0		-
251	SPN3US_0251		25.7	25.7	0	0	0	0	0		-
255	SPN3US_0255	Tail tube (expect ~264 copies)	32.7	32.7	0	0	0	0	0		-
257	SPN3US_0257	Head	34.2	34.2	0	0	0	0	0		-
262	SPN3US_0262	Head	52.7	52.7	0	0	0	0	0		-
