# Supplementary material for: A Cut above the Rest: Characterization of the Assembly of a Large Viral Icosahedral Capsid
Source: Viruses. 2020 Jul 5;12(7):725. doi: 10.3390/v12070725 (PMC7411985; doi:10.3390/v12070725)
Supplement: Supplementary file 1 [file viruses-12-00725-s001.zip › Supplementary/Supplementary_Table_S3.xlsx]

## Sheet: Sheet1
Table S3. Numbers of wild-type SPN3US proheads observed in TEM micrographs of thin sections of Salmonella cells infected with WT SPN3US.
Time after infection, min	Number of cells	Number of cells observed to contain proheads	Number of proheads observed	Proheads located close to the inner membrane, %	Proheads with darkly staining interiors, %
5	97	28	37	100	0
10	105	34	47	100	0
30	13	13	77	47	56
